# Supplementary material for: Loss of Eicosapentaenoic Acid (EPA) after Retort Sterilization of the EPA-BCAA Fortified Complete Nutrition Drink
Source: Foods. 2022 Jul 8;11(14):2023. doi: 10.3390/foods11142023 (PMC9320311; doi:10.3390/foods11142023)
Supplement: Supplementary file 1 [file foods-11-02023-s001.zip]

Archive with 1 entries (1 files):
- foods-1778818-supplementary.pdf
